# Supplementary material for: A Qualitative Study of the Impact of COVID-19 on Smoking Behavior for Participants in a Post-Hospitalization Smoking Cessation Trial
Source: Int J Environ Res Public Health. 2021 May 19;18(10):5404. doi: 10.3390/ijerph18105404 (PMC8158767; doi:10.3390/ijerph18105404)
Supplement: Supplementary file 1 [file ijerph-18-05404-s001.zip]

Archive with 1 entries (1 files):
- ijerph-1183229-supplementary.pdf
